# Supplementary material for: Geochemical Characteristics and Significance of Organic Matter in Hydrate-Bearing Sediments from Shenhu Area, South China Sea
Source: Molecules. 2022 Apr 14;27(8):2533. doi: 10.3390/molecules27082533 (PMC9025314; doi:10.3390/molecules27082533)
Supplement: Supplementary file 1 [file molecules-27-02533-s001.zip]

Archive with 1 entries (1 files):
- molecules-1636117-supplementary.pdf
